# Supplementary material for: Robust Silica-Bacterial Cellulose Composite Aerogel Fibers for Thermal Insulation Textile
Source: Gels. 2021 Sep 17;7(3):145. doi: 10.3390/gels7030145 (PMC8482140; doi:10.3390/gels7030145)
Supplement: Supplementary file 1 [file gels-07-00145-s001.zip]

Archive with 2 entries (2 files):
- gels-1360621-for conversion-supplementary.pdf
- Video S1.mp4
